# Supplementary material for: Modelling chemotaxis of branched cells in complex environments provides insights into immune cell navigation
Source: PLoS Comput Biol. 2026 Feb 3;22(2):e1013934. doi: 10.1371/journal.pcbi.1013934 (PMC12880755; doi:10.1371/journal.pcbi.1013934)
Supplement: S1 Code — (ZIP) [file pcbi.1013934.s014.zip]

Archive with 2 entries (2 files):
- MultiJuncBiasYOneTime.f90
- OneJunc.f90
