# Supplementary material for: Modelling chemotaxis of branched cells in complex environments provides insights into immune cell navigation
Source: PLoS Comput Biol. 2026 Feb 3;22(2):e1013934. doi: 10.1371/journal.pcbi.1013934 (PMC12880755; doi:10.1371/journal.pcbi.1013934)
Supplement: S1 Code — (ZIP) [file pcbi.1013934.s014.zip › MultiJuncBiasYOneTime.f90]

module UCSP
    implicit none
    save
    real *8, parameter :: b = 9.5, c = 3.85, D = 3.85, delta = 250, k = 0.8, fs = 5, r = 5, kp = 20
    real *8, parameter :: sig_v = 0.1, eps = 1e-5
    real *8, parameter :: dist = 7.5, Y0 = 1.5*dist, arrival_distance = dist*1.5, y_start = dist*8
    real *8, parameter :: C_c0 = 0.01, sig = 0.2*(1+C_c0)
    real *8, parameter :: dt = 1e-5, T = 200, CollectInterval = 0.01
    integer, parameter :: nSteps = int(T/dt)
    integer, parameter :: maxN = 6, maxStep=2e+7
    integer, parameter :: Nstage = 100000

    ! dynamic variables
    integer :: noa, Stage, Step
    integer :: arrival = 0
    integer, dimension(1:Nstage,1:3) :: win = 0, lose = 0
    integer, dimension(1:Nstage,1:maxN) :: ArmJunc = 0
    real *8, dimension(1:Nstage,1:maxN) :: Angle = 0
    real *8, dimension(1:Nstage,1:2) :: JP = 0
end module UCSP

subroutine init_random_seed()
    integer :: i, n, clock
    integer, dimension(:), allocatable :: seed
    call random_seed(size=n)
    allocate(seed(n))
    call system_clock(count=clock)
    seed=clock+37*(/(i-1,i=1,n)/)
    call random_seed(PUT=seed)
    deallocate(seed)
end subroutine

real *8 function bisector(theta1,theta2)
    implicit none
    real *8 :: eps=1
    real *8, intent(in) :: theta1, theta2

    if ((abs(theta1-90)<eps .AND. abs(theta2-330)<eps) .OR. (abs(theta2-90)<eps .AND. abs(theta1-330)<eps)) then
        bisector=30
    else if ((abs(theta1-90)<eps .AND. abs(theta2-210)<eps) .OR. (abs(theta2-90)<eps .AND. abs(theta1-210)<eps)) then
        bisector=150
    else if ((abs(theta1-210)<eps .AND. abs(theta2-330)<eps) .OR. (abs(theta2-210)<eps .AND. abs(theta1-330)<eps)) then
        bisector=270
    else if ((abs(theta1-30)<eps .AND. abs(theta2-270)<eps) .OR. (abs(theta2-30)<eps .AND. abs(theta1-270)<eps)) then
        bisector=330
    else if ((abs(theta1-30)<eps .AND. abs(theta2-150)<eps) .OR. (abs(theta2-30)<eps .AND. abs(theta1-150)<eps)) then
        bisector=90
    else if ((abs(theta1-150)<eps .AND. abs(theta2-270)<eps) .OR. (abs(theta2-150)<eps .AND. abs(theta1-270)<eps)) then
        bisector=210
    end if
    
end function bisector

subroutine CalculateCellLength(x,L)
    use UCSP
    implicit none
    real *8, intent(in), dimension(1:noa) :: x
    real *8, intent(out) :: L
    L=sum(x)+(noa-3)*dist
end subroutine CalculateCellLength

subroutine CalculateCoord(armlength,coord_form)
    use UCSP
    implicit none
    real *8, intent(in), dimension(1:noa) :: armlength
    real *8, intent(out), dimension(1:noa,1:2) :: coord_form
    integer :: i
    do i = 1, noa
        coord_form(i,1)=armlength(i)*cosd(Angle(Stage,i))+JP(ArmJunc(Stage,i),1)
        coord_form(i,2)=armlength(i)*sind(Angle(Stage,i))+JP(ArmJunc(Stage,i),2)
    end do
end subroutine CalculateCoord

subroutine CalculateCOM(x,Coord,L,JuncCase,com)
    use UCSP
    implicit none
    real *8, intent(in), dimension(1:noa) :: x
    real *8, intent(in), dimension(1:noa,1:2) :: Coord
    integer, intent(in) :: JuncCase
    real *8, intent(in) :: L
    real *8, intent(out), dimension(1:2) :: com
    
    if (noa==3) then
        com=[(x(1)*JP(ArmJunc(Stage,1),1)+x(1)*Coord(1,1)+x(2)*JP(ArmJunc(Stage,2),1)+x(2)*Coord(2,1) &
            +x(3)*JP(ArmJunc(Stage,3),1)+x(3)*Coord(3,1))/2/L, &
            (x(1)*JP(ArmJunc(Stage,1),2)+x(1)*Coord(1,2)+x(2)*JP(ArmJunc(Stage,2),2)+x(2)*Coord(2,2) &
            +x(3)*JP(ArmJunc(Stage,3),2)+x(3)*Coord(3,2))/2/L]
    else if (noa==4) then
        com=[(dist*JP(ArmJunc(Stage,1),1)+dist*JP(ArmJunc(Stage,3),1)+x(1)*JP(ArmJunc(Stage,1),1)+x(1)*Coord(1,1) &
            +x(2)*JP(ArmJunc(Stage,2),1)+x(2)*Coord(2,1)+x(3)*JP(ArmJunc(Stage,3),1)+x(3)*Coord(3,1) &
            +x(4)*JP(ArmJunc(Stage,4),1)+x(4)*Coord(4,1))/2/L, (dist*JP(ArmJunc(Stage,1),2)+dist*JP(ArmJunc(Stage,3),2) &
            +x(1)*JP(ArmJunc(Stage,1),2)+x(1)*Coord(1,2)+x(2)*JP(ArmJunc(Stage,2),2)+x(2)*Coord(2,2) &
            +x(3)*JP(ArmJunc(Stage,3),2)+x(3)*Coord(3,2)+x(4)*JP(ArmJunc(Stage,4),2)+x(4)*Coord(4,2))/2/L]
    else if (noa==5) then
        com=[(dist*JP(ArmJunc(Stage,1),1)+dist*JP(ArmJunc(Stage,2),1)+dist*JP(ArmJunc(Stage,1),1)+dist*JP(ArmJunc(Stage,4),1) &
            +x(1)*JP(ArmJunc(Stage,1),1)+x(1)*Coord(1,1)+x(2)*JP(ArmJunc(Stage,2),1)+x(2)*Coord(2,1) &
            +x(3)*JP(ArmJunc(Stage,3),1)+x(3)*Coord(3,1)+x(4)*JP(ArmJunc(Stage,4),1)+x(4)*Coord(4,1) &
            +x(5)*JP(ArmJunc(Stage,5),1)+x(5)*Coord(5,1))/2/L, (dist*JP(ArmJunc(Stage,1),2)+dist*JP(ArmJunc(Stage,2),2) &
            +dist*JP(ArmJunc(Stage,1),2)+dist*JP(ArmJunc(Stage,4),2)+x(1)*JP(ArmJunc(Stage,1),2)+x(1)*Coord(1,2) &
            +x(2)*JP(ArmJunc(Stage,2),2)+x(2)*Coord(2,2)+x(3)*JP(ArmJunc(Stage,3),2)+x(3)*Coord(3,2) &
            +x(4)*JP(ArmJunc(Stage,4),2)+x(4)*Coord(4,2)+x(5)*JP(ArmJunc(Stage,5),2)+x(5)*Coord(5,2))/2/L]
    else if (noa==6 .and. JuncCase==1) then
            com=[(6*dist*JP(ArmJunc(Stage-1,1),1) &
            +x(1)*JP(ArmJunc(Stage,1),1)+x(1)*Coord(1,1)+x(2)*JP(ArmJunc(Stage,2),1)+x(2)*Coord(2,1) &
            +x(3)*JP(ArmJunc(Stage,3),1)+x(3)*Coord(3,1)+x(4)*JP(ArmJunc(Stage,4),1)+x(4)*Coord(4,1) &
            +x(5)*JP(ArmJunc(Stage,5),1)+x(5)*Coord(5,1)+x(6)*JP(ArmJunc(Stage,6),1)+x(6)*Coord(6,1))/2/L, &
            (6*dist*JP(ArmJunc(Stage-1,1),2) &
            +x(1)*JP(ArmJunc(Stage,1),2)+x(1)*Coord(1,2)+x(2)*JP(ArmJunc(Stage,2),2)+x(2)*Coord(2,2) &
            +x(3)*JP(ArmJunc(Stage,3),2)+x(3)*Coord(3,2)+x(4)*JP(ArmJunc(Stage,4),2)+x(4)*Coord(4,2) &
            +x(5)*JP(ArmJunc(Stage,5),2)+x(5)*Coord(5,2)+x(6)*JP(ArmJunc(Stage,6),2)+x(6)*Coord(6,2))/2/L]
    else if (noa==6 .and. JuncCase==2) then
        com=[(dist*JP(ArmJunc(Stage,1),1)+dist*JP(ArmJunc(Stage,2),1)+dist*JP(ArmJunc(Stage,1),1)+dist*JP(ArmJunc(Stage,3),1) &
            +dist*JP(ArmJunc(Stage,2),1)+dist*JP(ArmJunc(Stage,5),1)+x(1)*JP(ArmJunc(Stage,1),1)+x(1)*Coord(1,1) &
            +x(2)*JP(ArmJunc(Stage,2),1)+x(2)*Coord(2,1)+x(3)*JP(ArmJunc(Stage,3),1)+x(3)*Coord(3,1) &
            +x(4)*JP(ArmJunc(Stage,4),1)+x(4)*Coord(4,1)+x(5)*JP(ArmJunc(Stage,5),1)+x(5)*Coord(5,1) &
            +x(6)*JP(ArmJunc(Stage,6),1)+x(6)*Coord(6,1))/2/L, (dist*JP(ArmJunc(Stage,1),2)+dist*JP(ArmJunc(Stage,2),2) &
            +dist*JP(ArmJunc(Stage,1),2)+dist*JP(ArmJunc(Stage,3),2)+dist*JP(ArmJunc(Stage,2),2)+dist*JP(ArmJunc(Stage,5),2) &
            +x(1)*JP(ArmJunc(Stage,1),2)+x(1)*Coord(1,2)+x(2)*JP(ArmJunc(Stage,2),2)+x(2)*Coord(2,2) &
            +x(3)*JP(ArmJunc(Stage,3),2)+x(3)*Coord(3,2)+x(4)*JP(ArmJunc(Stage,4),2)+x(4)*Coord(4,2) &
            +x(5)*JP(ArmJunc(Stage,5),2)+x(5)*Coord(5,2)+x(6)*JP(ArmJunc(Stage,6),2)+x(6)*Coord(6,2))/2/L]
    end if 
    
end subroutine CalculateCOM

subroutine CalculateYDistanceToSource(tipCoord,YdistanceToSource)
    use UCSP
    implicit none
    real *8, dimension(1:noa,1:2), intent(in) :: tipCoord
    real *8, dimension(1:noa), intent(out) :: YdistanceToSource
    integer :: i
    do i = 1, noa
        YdistanceToSource(i)=abs(tipCoord(i,2)-y_start)
    end do
end subroutine CalculateYDistanceToSource

subroutine normal(randn)
    implicit none 
    real *8 :: u1, u2, pi
    real *8, intent(out) :: randn

    call random_number(u1)
    call random_number(u2)
    pi = 3.141592653589793239
    randn = sqrt(-2*log(u1))*sin(2*pi*u2)

end subroutine normal

subroutine OneJunction(x0,v0,n0,x,v,n,j_form,win_form,lose_form)
    use UCSP
    implicit none ! DON'T FORGET THIS!!!
    real *8 :: L, denominator, c0, randn
    real *8, dimension(1:3,1:2) :: tip
    real *8, dimension(1:3) :: YdistanceToSource
    integer :: i
    integer, dimension(1) :: tmp
    real *8, dimension(1:3) :: dx_dt, dv_dt, dn_dt, u
    real *8, intent(in), dimension(1:3) :: x0, v0, n0
    real *8, intent(out), dimension(:,:), allocatable :: x, v, n
    integer, intent(out) :: j_form, win_form
    integer, intent(out), dimension(1:2) :: lose_form

    allocate(x(noa,nSteps))
    allocate(v(noa,nSteps))
    allocate(n(noa,nSteps))

    x(:,1)=x0(:)
    v(:,1)=v0(:)
    n(:,1)=n0(:)

    do j_form = 1, nSteps

        if (j_form>=nSteps) then
            print *, 'error: stuck at the junction for T>', T
            stop
        end if
        
        u(1)=v(1,j_form)-v(2,j_form)/2-v(3,j_form)/2
        u(2)=v(2,j_form)-v(1,j_form)/2-v(3,j_form)/2
        u(3)=v(3,j_form)-v(1,j_form)/2-v(2,j_form)/2

        call CalculateCellLength(x(1:noa,j_form),L)
        dx_dt(:)=v(:,j_form)-k*(L-1)
        do i = 1, noa
            if (dx_dt(i)<=0) then
                dx_dt(i)=dx_dt(i)/(n(i,j_form)*kp*exp(dx_dt(i)/fs/n(i,j_form)))
            end if
        end do

        dn_dt(:)=r*(1-n(:,j_form))-n(:,j_form)*exp((-v(:,j_form)+k*(L-1))/fs/n(:,j_form))

        denominator = 0
        do i = 1, noa
            denominator=denominator+(1-exp(-u(i)*x(i,j_form)/D))/u(i)
        end do
        c0=(c/D)/denominator

        call CalculateCoord(x(1:noa,j_form),tip(1:noa,1:2))
        call CalculateYDistanceToSource(tip,YdistanceToSource)
        
        if ((YdistanceToSource(1)<=arrival_distance) .or. (YdistanceToSource(2)<=arrival_distance) .or. (YdistanceToSource(3)<=arrival_distance)) then
            arrival=1
            exit
        end if

        dv_dt(:)=-delta*(v(:,j_form)-b*(1+sig*exp(-YdistanceToSource(:)/Y0)/(exp(-YdistanceToSource(:)/Y0)+C_c0))/(1+c0*exp(-u(:)*x(:,j_form)/D)))

        x(:,j_form+1)=x(:,j_form)+dx_dt(:)*dt
        tmp = maxloc(x(:,j_form+1))
        win_form = tmp(1)
        if (x(win_form,j_form+1)>dist) then
            select: if (win_form==1) then
                lose_form=[2,3]
            else if (win_form==2) then
                lose_form=[1,3]
            else if (win_form==3) then
                lose_form=[1,2]
            end if select
            exit
        else
            x(:,j_form+1)=max(eps,x(:,j_form+1))
        end if

        n(:,j_form+1)=n(:,j_form)+dn_dt(:)*dt
        n(:,j_form+1)=max(eps,n(:,j_form+1))

        do i = 1, noa
            call normal(randn)
            v(i,j_form+1) = v(i,j_form)+dv_dt(i)*dt+sig_v*randn*sqrt(delta*dt)
        end do

    end do

end subroutine OneJunction

subroutine TwoJunction(x0,v0,n0,x,v,n,j_form,win_form,lose_form,flag)
    use UCSP
    implicit none ! DON'T FORGET THIS!!!
    real *8 :: L, denominator, c0, randn, u_mid
    real *8, dimension(1:4,1:2) :: tip
    real *8, dimension(1:4) :: YdistanceToSource
    integer :: i
    integer, dimension(1) :: tmp
    real *8, dimension(1:4) :: dx_dt, dv_dt, dn_dt, u
    real *8, intent(in), dimension(1:4) :: x0, v0, n0
    real *8, intent(out), dimension(:,:), allocatable :: x, v, n
    integer, intent(out) :: j_form, win_form, flag
    integer, intent(out), dimension(1:2) :: lose_form

    allocate(x(noa,nSteps))
    allocate(v(noa,nSteps))
    allocate(n(noa,nSteps))

    x(:,1)=x0(:)
    v(:,1)=v0(:)
    n(:,1)=n0(:)

    do j_form = 1, nSteps

        if (j_form>=nSteps) then
            print *, 'error: stuck at the junction for T>', T
            stop
        end if
        
        u(1)=v(1,j_form)-v(2,j_form)/2-v(3,j_form)/4-v(4,j_form)/4
        u(2)=v(2,j_form)-v(1,j_form)/2-v(3,j_form)/4-v(4,j_form)/4
        u(3)=v(3,j_form)-v(4,j_form)/2-v(1,j_form)/4-v(2,j_form)/4
        u(4)=v(4,j_form)-v(3,j_form)/2-v(1,j_form)/4-v(2,j_form)/4
        u_mid=v(1,j_form)/2+v(2,j_form)/2-v(3,j_form)/2-v(4,j_form)/2

        call CalculateCellLength(x(1:noa,j_form),L)
        dx_dt(:)=v(:,j_form)-k*(L-1)
        do i = 1, noa
            if (dx_dt(i)<=0) then
                dx_dt(i)=dx_dt(i)/(n(i,j_form)*kp*exp(dx_dt(i)/fs/n(i,j_form)))
            end if
        end do

        dn_dt(:)=r*(1-n(:,j_form))-n(:,j_form)*exp((-v(:,j_form)+k*(L-1))/fs/n(:,j_form))

        denominator=exp(-u_mid*dist/D)*((1-exp(-u(1)*x(1,j_form)/D))/u(1)+(1-exp(-u(2)*x(2,j_form)/D))/u(2)) &
        +(1-exp(-u(3)*x(3,j_form)/D))/u(3)+(1-exp(-u(4)*x(4,j_form)/D))/u(4)+(1-exp(-u_mid*dist/D))/u_mid
        c0=(c/D)/denominator

        call CalculateCoord(x(1:noa,j_form),tip(1:noa,1:2))
        call CalculateYDistanceToSource(tip,YdistanceToSource)
        if ((YdistanceToSource(1)<=arrival_distance) .or. (YdistanceToSource(2)<=arrival_distance) &
        .or. (YdistanceToSource(3)<=arrival_distance) .or. (YdistanceToSource(4)<=arrival_distance)) then
            arrival=1
            exit
        end if

        dv_dt(1:2)=-delta*(v(1:2,j_form)-b*(1+sig*exp(-YdistanceToSource(1:2)/Y0)/(exp(-YdistanceToSource(1:2)/Y0)+C_c0)) &
        /(1+c0*exp(-u_mid*dist/D)*exp(-u(1:2)*x(1:2,j_form)/D)))
        dv_dt(3:4)=-delta*(v(3:4,j_form)-b*(1+sig*exp(-YdistanceToSource(3:4)/Y0)/(exp(-YdistanceToSource(3:4)/Y0)+C_c0)) &
        /(1+c0*exp(-u(3:4)*x(3:4,j_form)/D)))

        x(:,j_form+1)=x(:,j_form)+dx_dt(:)*dt
        tmp = maxloc(x(:,j_form+1))
        win_form = tmp(1)
        if (x(win_form,j_form+1)>dist) then
            flag=1
            select: if (win_form==1) then
                lose_form=[2,3]
            else if (win_form==2) then
                lose_form=[1,3]
            else if (win_form==3) then
                lose_form=[4,1]
            else if (win_form==4) then
                lose_form=[3,1]
            end if select
            exit
        else if (x(1,j_form+1)<eps .AND. x(2,j_form+1)<eps) then
            flag=-1; win_form=3; lose_form=[1,0]; exit
        else if (x(3,j_form+1)<eps .AND. x(4,j_form+1)<eps) then
            flag=-1; win_form=1; lose_form=[3,0]; exit
        else
            x(:,j_form+1)=max(eps,x(:,j_form+1))
        end if

        n(:,j_form+1)=n(:,j_form)+dn_dt(:)*dt
        n(:,j_form+1)=max(eps,n(:,j_form+1))

        do i = 1, noa
            call normal(randn)
            v(i,j_form+1) = v(i,j_form)+dv_dt(i)*dt+sig_v*randn*sqrt(delta*dt)
        end do

    end do

end subroutine TwoJunction

subroutine ThreeJunction(x0,v0,n0,x,v,n,j_form,win_form,lose_form,flag,JuncCase)
    use UCSP
    implicit none ! DON'T FORGET THIS!!!
    real *8 :: L, denominator, c0, randn, ul, ur
    real *8, dimension(1:5,1:2) :: tip
    real *8, dimension(1:5) :: YdistanceToSource
    integer :: i
    integer, dimension(1) :: tmp
    real *8, dimension(1:5) :: dx_dt, dv_dt, dn_dt, u
    real *8, intent(in), dimension(1:5) :: x0, v0, n0
    real *8, intent(out), dimension(:,:), allocatable :: x, v, n
    integer, intent(out) :: j_form, win_form, flag, JuncCase
    integer, intent(out), dimension(1:2) :: lose_form

    allocate(x(noa,nSteps))
    allocate(v(noa,nSteps))
    allocate(n(noa,nSteps))

    x(:,1)=x0(:)
    v(:,1)=v0(:)
    n(:,1)=n0(:)

    do j_form = 1, nSteps

        if (j_form>=nSteps) then
            print *, 'error: stuck at the junction for T>', T
            stop
        end if
        
        u(1)=v(1,j_form)-v(2,j_form)/4-v(3,j_form)/4-v(4,j_form)/4-v(5,j_form)/4
        u(2)=v(2,j_form)-v(3,j_form)/2-v(1,j_form)/4-v(4,j_form)/8-v(5,j_form)/8
        u(3)=v(3,j_form)-v(2,j_form)/2-v(1,j_form)/4-v(4,j_form)/8-v(5,j_form)/8
        u(4)=v(4,j_form)-v(5,j_form)/2-v(1,j_form)/4-v(2,j_form)/8-v(3,j_form)/8
        u(5)=v(5,j_form)-v(4,j_form)/2-v(1,j_form)/4-v(2,j_form)/8-v(3,j_form)/8
        ul=v(2,j_form)/2+v(3,j_form)/2-v(1,j_form)/2-v(4,j_form)/4-v(5,j_form)/4
        ur=v(4,j_form)/2+v(5,j_form)/2-v(1,j_form)/2-v(2,j_form)/4-v(3,j_form)/4

        call CalculateCellLength(x(1:noa,j_form),L)
        dx_dt(:)=v(:,j_form)-k*(L-1)
        do i = 1, noa
            if (dx_dt(i)<=0) then
                dx_dt(i)=dx_dt(i)/(n(i,j_form)*kp*exp(dx_dt(i)/fs/n(i,j_form)))
            end if
        end do

        dn_dt(:)=r*(1-n(:,j_form))-n(:,j_form)*exp((-v(:,j_form)+k*(L-1))/fs/n(:,j_form))

        denominator=(1-exp(-ul*dist/D))/ul+(1-exp(-ur*dist/D))/ur+(1-exp(-u(1)*x(1,j_form)/D))/u(1) &
        +exp(-ul*dist/D)*((1-exp(-u(2)*x(2,j_form)/D))/u(2)+(1-exp(-u(3)*x(3,j_form)/D))/u(3)) &
        +exp(-ur*dist/D)*((1-exp(-u(4)*x(4,j_form)/D))/u(4)+(1-exp(-u(5)*x(5,j_form)/D))/u(5))
        c0=(c/D)/denominator

        call CalculateCoord(x(1:noa,j_form),tip(1:noa,1:2))
        call CalculateYDistanceToSource(tip,YdistanceToSource)
        
        if ((YdistanceToSource(1)<=arrival_distance) .or. (YdistanceToSource(2)<=arrival_distance) .or. (YdistanceToSource(3)<=arrival_distance) &
        .or. (YdistanceToSource(4)<=arrival_distance) .or. (YdistanceToSource(5)<=arrival_distance)) then
            arrival=1
            exit
        end if

        dv_dt(1)=-delta*(v(1,j_form)-b*(1+sig*exp(-YdistanceToSource(1)/Y0)/(exp(-YdistanceToSource(1)/Y0)+C_c0))/(1+c0*exp(-u(1)*x(1,j_form)/D)))
        dv_dt(2:3)=-delta*(v(2:3,j_form)-b*(1+sig*exp(-YdistanceToSource(2:3)/Y0)/(exp(-YdistanceToSource(2:3)/Y0)+C_c0)) &
        /(1+c0*exp(-ul*dist/D)*exp(-u(2:3)*x(2:3,j_form)/D)))
        dv_dt(4:5)=-delta*(v(4:5,j_form)-b*(1+sig*exp(-YdistanceToSource(4:5)/Y0)/(exp(-YdistanceToSource(4:5)/Y0)+C_c0)) &
        /(1+c0*exp(-ur*dist/D)*exp(-u(4:5)*x(4:5,j_form)/D)))

        x(:,j_form+1)=x(:,j_form)+dx_dt(:)*dt
        tmp = maxloc(x(:,j_form+1))
        win_form = tmp(1)
        if (x(win_form,j_form+1)>dist) then
            flag=1
            select: if (win_form==1) then
                JuncCase=1; lose_form=[2,4]
            else if (win_form==2) then
                JuncCase=2; lose_form=[3,4]
            else if (win_form==3) then
                JuncCase=2; lose_form=[2,4]
            else if (win_form==4) then
                JuncCase=2; lose_form=[5,2]
            else if (win_form==5) then
                JuncCase=2; lose_form=[4,2]
            end if select
            exit
        else if (x(2,j_form+1)<eps .AND. x(3,j_form+1)<eps) then
            JuncCase=0
            flag=-1; win_form=4; lose_form=[2,0]; exit
        else if (x(4,j_form+1)<eps .AND. x(5,j_form+1)<eps) then
            JuncCase=0
            flag=-1; win_form=2; lose_form=[4,0]; exit
        else
            x(:,j_form+1)=max(eps,x(:,j_form+1))
        end if

        n(:,j_form+1)=n(:,j_form)+dn_dt(:)*dt
        n(:,j_form+1)=max(eps,n(:,j_form+1))

        do i = 1, noa
            call normal(randn)
            v(i,j_form+1) = v(i,j_form)+dv_dt(i)*dt+sig_v*randn*sqrt(delta*dt)
        end do

    end do

end subroutine ThreeJunction

subroutine FourJunction1(x0,v0,n0,x,v,n,j_form,win_form,lose_form)
    use UCSP
    implicit none ! DON'T FORGET THIS!!!
    real *8 :: L, denominator, c0, randn, ub, ul, ur
    real *8, dimension(1:6,1:2) :: tip
    real *8, dimension(1:6) :: YdistanceToSource
    integer :: i
    integer, dimension(1) :: tmp
    real *8, dimension(1:6) :: dx_dt, dv_dt, dn_dt, u
    real *8, intent(in), dimension(1:6) :: x0, v0, n0
    real *8, intent(out), dimension(:,:), allocatable :: x, v, n
    integer, intent(out) :: j_form, lose_form
    integer, intent(out), dimension(1:2) :: win_form

    allocate(x(noa,nSteps))
    allocate(v(noa,nSteps))
    allocate(n(noa,nSteps))

    x(:,1)=x0(:)
    v(:,1)=v0(:)
    n(:,1)=n0(:)

    do j_form = 1, nSteps

        if (j_form>=nSteps) then
            print *, 'error: stuck at the junction for T>', T
            stop
        end if
        
        u(1)=v(1,j_form)-v(2,j_form)/2-v(3,j_form)/8-v(4,j_form)/8-v(5,j_form)/8-v(6,j_form)/8
        u(2)=v(2,j_form)-v(1,j_form)/2-v(3,j_form)/8-v(4,j_form)/8-v(5,j_form)/8-v(6,j_form)/8
        u(3)=v(3,j_form)-v(4,j_form)/2-v(1,j_form)/8-v(2,j_form)/8-v(5,j_form)/8-v(6,j_form)/8
        u(4)=v(4,j_form)-v(3,j_form)/2-v(1,j_form)/8-v(2,j_form)/8-v(5,j_form)/8-v(6,j_form)/8
        u(5)=v(5,j_form)-v(6,j_form)/2-v(1,j_form)/8-v(2,j_form)/8-v(3,j_form)/8-v(4,j_form)/8
        u(6)=v(6,j_form)-v(5,j_form)/2-v(1,j_form)/8-v(2,j_form)/8-v(3,j_form)/8-v(4,j_form)/8
    
        ub=v(1,j_form)/2+v(2,j_form)/2-v(3,j_form)/4-v(4,j_form)/4-v(5,j_form)/4-v(6,j_form)/4
        ul=v(3,j_form)/2+v(4,j_form)/2-v(1,j_form)/4-v(2,j_form)/4-v(5,j_form)/4-v(6,j_form)/4
        ur=v(5,j_form)/2+v(6,j_form)/2-v(1,j_form)/4-v(2,j_form)/4-v(3,j_form)/4-v(4,j_form)/4

        call CalculateCellLength(x(1:noa,j_form),L)
        dx_dt(:)=v(:,j_form)-k*(L-1)
        do i = 1, noa
            if (dx_dt(i)<=0) then
                dx_dt(i)=dx_dt(i)/(n(i,j_form)*kp*exp(dx_dt(i)/fs/n(i,j_form)))
            end if
        end do

        dn_dt(:)=r*(1-n(:,j_form))-n(:,j_form)*exp((-v(:,j_form)+k*(L-1))/fs/n(:,j_form))

        denominator=(1-exp(-ub*dist/D))/ub+(1-exp(-ul*dist/D))/ul+(1-exp(-ur*dist/D))/ur &
        +exp(-ub*dist/D)*((1-exp(-u(1)*x(1,j_form)/D))/u(1)+(1-exp(-u(2)*x(2,j_form)/D))/u(2)) &
        +exp(-ul*dist/D)*((1-exp(-u(3)*x(3,j_form)/D))/u(3)+(1-exp(-u(4)*x(4,j_form)/D))/u(4)) &
        +exp(-ur*dist/D)*((1-exp(-u(5)*x(5,j_form)/D))/u(5)+(1-exp(-u(6)*x(6,j_form)/D))/u(6))
        c0=(c/D)/denominator

        call CalculateCoord(x(1:noa,j_form),tip(1:noa,1:2))
        call CalculateYDistanceToSource(tip,YdistanceToSource)
        
        if ((YdistanceToSource(1)<=arrival_distance) .or. (YdistanceToSource(2)<=arrival_distance) .or. (YdistanceToSource(3)<=arrival_distance) &
        .or. (YdistanceToSource(4)<=arrival_distance) .or. (YdistanceToSource(5)<=arrival_distance) .or. (YdistanceToSource(6)<=arrival_distance)) then
            arrival=1
            exit
        end if

        dv_dt(1:2)=-delta*(v(1:2,j_form)-b*(1+sig*exp(-YdistanceToSource(1:2)/Y0)/(exp(-YdistanceToSource(1:2)/Y0)+C_c0)) &
        /(1+c0*exp(-ub*dist/D)*exp(-u(1:2)*x(1:2,j_form)/D)))
        dv_dt(3:4)=-delta*(v(3:4,j_form)-b*(1+sig*exp(-YdistanceToSource(3:4)/Y0)/(exp(-YdistanceToSource(3:4)/Y0)+C_c0)) &
        /(1+c0*exp(-ul*dist/D)*exp(-u(3:4)*x(3:4,j_form)/D)))
        dv_dt(5:6)=-delta*(v(5:6,j_form)-b*(1+sig*exp(-YdistanceToSource(5:6)/Y0)/(exp(-YdistanceToSource(5:6)/Y0)+C_c0)) &
        /(1+c0*exp(-ur*dist/D)*exp(-u(5:6)*x(5:6,j_form)/D)))

        x(:,j_form+1)=x(:,j_form)+dx_dt(:)*dt
        tmp = maxloc(x(:,j_form+1))
        win_form(1) = tmp(1)
        if (x(win_form(1),j_form+1)>dist) then
            lose_form=0; exit
        else if (x(1,j_form+1)<eps .AND. x(2,j_form+1)<eps) then
            win_form=[3,5]; lose_form=1; exit
        else if (x(3,j_form+1)<eps .AND. x(4,j_form+1)<eps) then
            win_form=[1,5]; lose_form=3; exit
        else if (x(5,j_form+1)<eps .AND. x(6,j_form+1)<eps) then
            win_form=[1,3]; lose_form=5; exit
        else
            x(:,j_form+1)=max(eps,x(:,j_form+1))
        end if

        n(:,j_form+1)=n(:,j_form)+dn_dt(:)*dt
        n(:,j_form+1)=max(eps,n(:,j_form+1))

        do i = 1, noa
            call normal(randn)
            v(i,j_form+1) = v(i,j_form)+dv_dt(i)*dt+sig_v*randn*sqrt(delta*dt)
        end do

    end do

end subroutine FourJunction1

subroutine FourJunction2(x0,v0,n0,x,v,n,j_form,win_form,lose_form)
    use UCSP
    implicit none ! DON'T FORGET THIS!!!
    real *8 :: L, denominator, c0, randn, um, ul, ur
    real *8, dimension(1:6,1:2) :: tip
    real *8, dimension(1:6) :: YdistanceToSource
    integer :: i
    integer, dimension(1) :: tmp
    real *8, dimension(1:6) :: dx_dt, dv_dt, dn_dt, u
    real *8, intent(in), dimension(1:6) :: x0, v0, n0
    real *8, intent(out), dimension(:,:), allocatable :: x, v, n
    integer, intent(out) :: j_form, lose_form
    integer, intent(out), dimension(1:3) :: win_form

    allocate(x(noa,nSteps))
    allocate(v(noa,nSteps))
    allocate(n(noa,nSteps))

    x(:,1)=x0(:)
    v(:,1)=v0(:)
    n(:,1)=n0(:)

    do j_form = 1, nSteps

        if (j_form>=nSteps) then
            print *, 'error: stuck at the junction for T>', T
            stop
        end if
        
        u(1)=v(1,j_form)-v(2,j_form)/4-v(3,j_form)/4-v(4,j_form)/4-v(5,j_form)/8-v(6,j_form)/8
        u(2)=v(2,j_form)-v(1,j_form)/4-v(5,j_form)/4-v(6,j_form)/4-v(3,j_form)/8-v(4,j_form)/8
        u(3)=v(3,j_form)-v(4,j_form)/2-v(1,j_form)/4-v(2,j_form)/8-v(5,j_form)/16-v(6,j_form)/16
        u(4)=v(4,j_form)-v(3,j_form)/2-v(1,j_form)/4-v(2,j_form)/8-v(5,j_form)/16-v(6,j_form)/16
        u(5)=v(5,j_form)-v(6,j_form)/2-v(2,j_form)/4-v(1,j_form)/8-v(3,j_form)/16-v(4,j_form)/16
        u(6)=v(6,j_form)-v(5,j_form)/2-v(2,j_form)/4-v(1,j_form)/8-v(3,j_form)/16-v(4,j_form)/16
        
        um=v(2,j_form)/2-v(1,j_form)/2+v(5,j_form)/4+v(6,j_form)/4-v(3,j_form)/4-v(4,j_form)/4
        ul=v(3,j_form)/2+v(4,j_form)/2-v(1,j_form)/2-v(2,j_form)/4-v(5,j_form)/8-v(6,j_form)/8
        ur=v(5,j_form)/2+v(6,j_form)/2-v(2,j_form)/2-v(1,j_form)/4-v(3,j_form)/8-v(4,j_form)/8

        call CalculateCellLength(x(1:noa,j_form),L)
        dx_dt(:)=v(:,j_form)-k*(L-1)
        do i = 1, noa
            if (dx_dt(i)<=0) then
                dx_dt(i)=dx_dt(i)/(n(i,j_form)*kp*exp(dx_dt(i)/fs/n(i,j_form)))
            end if
        end do

        dn_dt(:)=r*(1-n(:,j_form))-n(:,j_form)*exp((-v(:,j_form)+k*(L-1))/fs/n(:,j_form))

        denominator=(1-exp(-um*dist/D))/um+(1-exp(-ul*dist/D))/ul+(1-exp(-u(1)*x(1,j_form)/D))/u(1) &
        +exp(-um*dist/D)*((1-exp(-ur*dist/D))/ur+(1-exp(-u(2)*x(2,j_form)/D))/u(2)) &
        +exp(-ul*dist/D)*((1-exp(-u(3)*x(3,j_form)/D))/u(3)+(1-exp(-u(4)*x(4,j_form)/D))/u(4)) &
        +exp(-um*dist/D)*exp(-ur*dist/D)*((1-exp(-u(5)*x(5,j_form)/D))/u(5)+(1-exp(-u(6)*x(6,j_form)/D))/u(6))
        c0=(c/D)/denominator

        call CalculateCoord(x(1:noa,j_form),tip(1:noa,1:2))
        call CalculateYDistanceToSource(tip,YdistanceToSource)
        
        if ((YdistanceToSource(1)<=arrival_distance) .or. (YdistanceToSource(2)<=arrival_distance) .or. (YdistanceToSource(3)<=arrival_distance) &
        .or. (YdistanceToSource(4)<=arrival_distance) .or. (YdistanceToSource(5)<=arrival_distance) .or. (YdistanceToSource(6)<=arrival_distance)) then
            arrival=1
            exit
        end if

        dv_dt(1)=-delta*(v(1,j_form)-b*(1+sig*exp(-YdistanceToSource(1)/Y0)/(exp(-YdistanceToSource(1)/Y0)+C_c0))/(1+c0*exp(-u(1)*x(1,j_form)/D)))
        dv_dt(2)=-delta*(v(2,j_form)-b*(1+sig*exp(-YdistanceToSource(2)/Y0)/(exp(-YdistanceToSource(2)/Y0)+C_c0)) &
        /(1+c0*exp(-um*dist/D)*exp(-u(2)*x(2,j_form)/D)))
        dv_dt(3:4)=-delta*(v(3:4,j_form)-b*(1+sig*exp(-YdistanceToSource(3:4)/Y0)/(exp(-YdistanceToSource(3:4)/Y0)+C_c0)) &
        /(1+c0*exp(-ul*dist/D)*exp(-u(3:4)*x(3:4,j_form)/D)))
        dv_dt(5:6)=-delta*(v(5:6,j_form)-b*(1+sig*exp(-YdistanceToSource(5:6)/Y0)/(exp(-YdistanceToSource(5:6)/Y0)+C_c0)) &
        /(1+c0*exp(-um*dist/D)*exp(-ur*dist/D)*exp(-u(5:6)*x(5:6,j_form)/D)))

        x(:,j_form+1)=x(:,j_form)+dx_dt(:)*dt
        tmp = maxloc(x(:,j_form+1))
        win_form(1) = tmp(1)
        if (x(win_form(1),j_form+1)>dist) then
            lose_form=0; exit
        else if (x(3,j_form+1)<eps .AND. x(4,j_form+1)<eps) then
            win_form=[2,5,1]; lose_form=3; exit
        else if (x(5,j_form+1)<eps .AND. x(6,j_form+1)<eps) then
            win_form=[1,3,2]; lose_form=5; exit
        else
            x(:,j_form+1)=max(eps,x(:,j_form+1))
        end if

        n(:,j_form+1)=n(:,j_form)+dn_dt(:)*dt
        n(:,j_form+1)=max(eps,n(:,j_form+1))

        do i = 1, noa
            call normal(randn)
            v(i,j_form+1) = v(i,j_form)+dv_dt(i)*dt+sig_v*randn*sqrt(delta*dt)
        end do

    end do

end subroutine FourJunction2

program MultiJunction
    use UCSP
    implicit none
    character(len=20) :: fileid, filename
    integer :: i, flag, JuncCase
    real *8 :: bisector, L
    real *8, dimension(1:2) :: com
    real *8, dimension(:,:), allocatable :: Coord
    real *8, dimension(:), allocatable :: x0, v0, n0   ! need to allocate/deallocate at every stage
    real *8, dimension(:,:), allocatable :: x, v, n    ! need to allocate/deallocate at every stage
    integer, dimension(:), allocatable :: N_data, j, cases    ! what we wanna save at every stage

    interface

        subroutine OneJunction(x0,v0,n0,x,v,n,j_form,win_form,lose_form)
            real *8 :: L, denominator, c0, randn
            real *8, dimension(1:3,1:2) :: tip
            real *8, dimension(1:3) :: YdistanceToSource
            integer :: i
            integer, dimension(1) :: tmp
            real *8, dimension(1:3) :: dx_dt, dv_dt, dn_dt, u
            real *8, intent(in), dimension(1:3) :: x0, v0, n0
            real *8, intent(out), dimension(:,:), allocatable :: x, v, n
            integer, intent(out) :: j_form, win_form
            integer, intent(out), dimension(1:2) :: lose_form
        end subroutine OneJunction
        
        subroutine TwoJunction(x0,v0,n0,x,v,n,j_form,win_form,lose_form,flag)
            real *8 :: L, denominator, c0, randn, u_mid
            real *8, dimension(1:4,1:2) :: tip
            real *8, dimension(1:4) :: YdistanceToSource
            integer :: i
            integer, dimension(1) :: tmp
            real *8, dimension(1:4) :: dx_dt, dv_dt, dn_dt, u
            real *8, intent(in), dimension(1:4) :: x0, v0, n0
            real *8, intent(out), dimension(:,:), allocatable :: x, v, n
            integer, intent(out) :: j_form, win_form, flag
            integer, intent(out), dimension(1:2) :: lose_form
        end subroutine TwoJunction

        subroutine ThreeJunction(x0,v0,n0,x,v,n,j_form,win_form,lose_form,flag,JuncCase)
            real *8 :: L, denominator, c0, randn, ul, ur
            real *8, dimension(1:5,1:2) :: tip
            real *8, dimension(1:5) :: YdistanceToSource
            integer :: i
            integer, dimension(1) :: tmp
            real *8, dimension(1:5) :: dx_dt, dv_dt, dn_dt, u
            real *8, intent(in), dimension(1:5) :: x0, v0, n0
            real *8, intent(out), dimension(:,:), allocatable :: x, v, n
            integer, intent(out) :: j_form, win_form, flag, JuncCase
            integer, intent(out), dimension(1:2) :: lose_form
        end subroutine ThreeJunction

        subroutine FourJunction1(x0,v0,n0,x,v,n,j_form,win_form,lose_form)
            real *8 :: L, denominator, c0, randn, ub, ul, ur
            real *8, dimension(1:6,1:2) :: tip
            real *8, dimension(1:6) :: YdistanceToSource
            integer :: i
            integer, dimension(1) :: tmp
            real *8, dimension(1:6) :: dx_dt, dv_dt, dn_dt, u
            real *8, intent(in), dimension(1:6) :: x0, v0, n0
            real *8, intent(out), dimension(:,:), allocatable :: x, v, n
            integer, intent(out) :: j_form, lose_form
            integer, intent(out), dimension(1:2) :: win_form
        end subroutine FourJunction1

        subroutine FourJunction2(x0,v0,n0,x,v,n,j_form,win_form,lose_form)
            real *8 :: L, denominator, c0, randn, um, ul, ur
            real *8, dimension(1:6,1:2) :: tip
            real *8, dimension(1:6) :: YdistanceToSource
            integer :: i
            integer, dimension(1) :: tmp
            real *8, dimension(1:6) :: dx_dt, dv_dt, dn_dt, u
            real *8, intent(in), dimension(1:6) :: x0, v0, n0
            real *8, intent(out), dimension(:,:), allocatable :: x, v, n
            integer, intent(out) :: j_form, lose_form
            integer, intent(out), dimension(1:3) :: win_form
        end subroutine FourJunction2

    end interface

    call init_random_seed()

    allocate(N_data(Nstage))
    allocate(j(Nstage))
    allocate(cases(Nstage))
    cases=0

    ! Stage 1
    Stage=1
    noa=3
    Angle(1,1:3)=[30,150,270]
    ArmJunc(1,1:3)=1
    allocate(x0(noa)); allocate(v0(noa)); allocate(n0(noa))
    allocate(x(noa,nSteps)); allocate(v(noa,nSteps)); allocate(n(noa,nSteps))
    x0=eps*10; n0=0.25; call random_number(v0); v0=sig_v*v0
    call OneJunction(x0,v0,n0,x,v,n,j(Stage),win(Stage,1),lose(Stage,1:2))
    deallocate(x0,v0,n0)
    Step=j(1)
    N_data(1)=3

    ! save arm lengths
    open(unit=1, file='x1.txt', status='replace')
    do i = 1, j(1)
        write(1,*) x(1:3,i)
    end do
    close(1)

    ! save actin flows
    !open(unit=10, file='v1.txt', status='replace')
    !do i = 1, j(1)
    !    write(10,*) v(1:3,i)
    !end do
    !close(10)


    ! save com coordinates
    open(unit=9, file='traj.txt', status='replace')
    do i = 1, j(1)
        if (modulo(i,int(CollectInterval/dt))==0) then
            call CalculateCellLength(x(1:noa,i),L)
            allocate(Coord(noa,2))
            call CalculateCoord(x(1:noa,i),Coord)
            call CalculateCOM(x(1:noa,i),Coord,L,JuncCase,com)
            write(9,*) com
            deallocate(Coord)
        end if
    end do

    ! Stage 2, ...
    ! get initial conditions from last stage -> delete the x,v,n of last stage -> get the new Angle,ArmJunc,JP -> run the new stage
    do Stage = 2, Nstage

        Angle=modulo(Angle+360.0,360.0)

        if (noa==3) then

            ! 1-Junction-Result to 2-Junction-Initial
            noa=noa+1
            Angle(Stage,1:noa)=[Angle(Stage-1,lose(Stage-1,1)),Angle(Stage-1,lose(Stage-1,2)), &
            Angle(Stage-1,win(Stage-1,1))-60,Angle(Stage-1,win(Stage-1,1))+60]
            ArmJunc(Stage,1:noa)=[ArmJunc(Stage-1,lose(Stage-1,1)),ArmJunc(Stage-1,lose(Stage-1,2)),Stage,Stage]
            JP(Stage,:)=JP(ArmJunc(Stage-1,win(Stage-1,1)),:) &
            +[dist*cosd(Angle(Stage-1,win(Stage-1,1))),dist*sind(Angle(Stage-1,win(Stage-1,1)))]

            ! lose1 lose2 -> 1 2; win -> new
            allocate(x0(noa)); allocate(v0(noa)); allocate(n0(noa))
            x0=[x(lose(Stage-1,1),j(Stage-1)),x(lose(Stage-1,2),j(Stage-1)),eps*10,eps*10]
            v0=[v(lose(Stage-1,1),j(Stage-1)),v(lose(Stage-1,2),j(Stage-1)), &
            v(win(Stage-1,1),j(Stage-1)),v(win(Stage-1,1),j(Stage-1))]
            n0=[n(lose(Stage-1,1),j(Stage-1)),n(lose(Stage-1,2),j(Stage-1)), &
            n(win(Stage-1,1),j(Stage-1)),n(win(Stage-1,1),j(Stage-1))]
            deallocate(x,v,n)
            allocate(x(noa,nSteps)); allocate(v(noa,nSteps)); allocate(n(noa,nSteps))
            call TwoJunction(x0,v0,n0,x,v,n,j(Stage),win(Stage,1),lose(Stage,1:2),flag)
            deallocate(x0,v0,n0)            

        else if (noa==4) then

            if (flag==1) then

                ! 2-Junction-Result to 3-Junction-Initial
                noa=noa+1
                Angle(Stage,1:noa)=[Angle(Stage-1,lose(Stage-1,1)),Angle(Stage-1,lose(Stage-1,2)), &
                Angle(Stage-1,lose(Stage-1,2)+1),Angle(Stage-1,win(Stage-1,1))-60,Angle(Stage-1,win(Stage-1,1))+60]
                ArmJunc(Stage,1:noa)=[ArmJunc(Stage-1,lose(Stage-1,1)),ArmJunc(Stage-1,lose(Stage-1,2)), &
                ArmJunc(Stage-1,lose(Stage-1,2)+1),Stage,Stage]
                JP(Stage,:)=JP(ArmJunc(Stage-1,win(Stage-1,1)),:) &
                +[dist*cosd(Angle(Stage-1,win(Stage-1,1))),dist*sind(Angle(Stage-1,win(Stage-1,1)))]  

                ! lose1(next to "win") lose2 lose2+1 -> 1 2 3; win -> new
                allocate(x0(noa)); allocate(v0(noa)); allocate(n0(noa))
                x0=[x(lose(Stage-1,1),j(Stage-1)),x(lose(Stage-1,2),j(Stage-1)),x(lose(Stage-1,2)+1,j(Stage-1)),eps*10,eps*10]
                v0=[v(lose(Stage-1,1),j(Stage-1)),v(lose(Stage-1,2),j(Stage-1)),v(lose(Stage-1,2)+1,j(Stage-1)), &
                v(win(Stage-1,1),j(Stage-1)),v(win(Stage-1,1),j(Stage-1))]
                n0=[n(lose(Stage-1,1),j(Stage-1)),n(lose(Stage-1,2),j(Stage-1)),n(lose(Stage-1,2)+1,j(Stage-1)), &
                n(win(Stage-1,1),j(Stage-1)),n(win(Stage-1,1),j(Stage-1))]
                deallocate(x,v,n)
                allocate(x(noa,nSteps)); allocate(v(noa,nSteps)); allocate(n(noa,nSteps))
                call ThreeJunction(x0,v0,n0,x,v,n,j(Stage),win(Stage,1),lose(Stage,1:2),flag,JuncCase)
                deallocate(x0,v0,n0)
                cases(Stage)=JuncCase              

            else if (flag==-1) then
            
                ! 2-Junction-Result to 1-Junction-Initial
                noa=noa-1
                Angle(Stage,1:noa)=[Angle(Stage-1,win(Stage-1,1)),Angle(Stage-1,win(Stage-1,1)+1), &
                bisector(Angle(Stage-1,lose(Stage-1,1)),Angle(Stage-1,lose(Stage-1,1)+1))]
                ArmJunc(Stage,1:noa)=[ArmJunc(Stage-1,win(Stage-1,1)),ArmJunc(Stage-1,win(Stage-1,1)) &
                ,ArmJunc(Stage-1,win(Stage-1,1))]   

                ! win win+1 -> 1 2; lose1& lose1+1 -> 3
                allocate(x0(noa)); allocate(v0(noa)); allocate(n0(noa))
                x0=[x(win(Stage-1,1),j(Stage-1)),x(win(Stage-1,1)+1,j(Stage-1)),dist]
                v0=[v(win(Stage-1,1),j(Stage-1)),v(win(Stage-1,1)+1,j(Stage-1)), &
                (v(lose(Stage-1,1),j(Stage-1))+v(lose(Stage-1,1)+1,j(Stage-1)))/2]
                n0=[n(win(Stage-1,1),j(Stage-1)),n(win(Stage-1,1)+1,j(Stage-1)), &
                (n(lose(Stage-1,1),j(Stage-1))+n(lose(Stage-1,1)+1,j(Stage-1)))/2]
                deallocate(x,v,n)
                allocate(x(noa,nSteps)); allocate(v(noa,nSteps)); allocate(n(noa,nSteps))
                call OneJunction(x0,v0,n0,x,v,n,j(Stage),win(Stage,1),lose(Stage,1:2))
                deallocate(x0,v0,n0)             

            end if

        else if (noa==5) then

            if (flag==1) then

                ! 3-Junction-Result to 4-Junction-Initial
                noa=noa+1
                
                CaseChoose1: if (JuncCase==1) then

                    Angle(Stage,1:noa)=[Angle(Stage-1,2),Angle(Stage-1,3),Angle(Stage-1,4), &
                    Angle(Stage-1,5),Angle(Stage-1,1)-60,Angle(Stage-1,1)+60]
                    ArmJunc(Stage,1:noa)=[ArmJunc(Stage-1,2),ArmJunc(Stage-1,3),ArmJunc(Stage-1,4),ArmJunc(Stage-1,5),Stage,Stage]
                    JP(Stage,:)=JP(ArmJunc(Stage-1,win(Stage-1,1)),:) &
                    +[dist*cosd(Angle(Stage-1,win(Stage-1,1))),dist*sind(Angle(Stage-1,win(Stage-1,1)))]

                    ! Case1: 2 3 4 5 -> 1 2 3 4; 1 -> new
                    allocate(x0(noa)); allocate(v0(noa)); allocate(n0(noa))
                    x0=[x(2,j(Stage-1)),x(3,j(Stage-1)),x(4,j(Stage-1)),x(5,j(Stage-1)),eps*10,eps*10]
                    v0=[v(2,j(Stage-1)),v(3,j(Stage-1)),v(4,j(Stage-1)),v(5,j(Stage-1)),v(1,j(Stage-1)),v(1,j(Stage-1))]
                    n0=[n(2,j(Stage-1)),n(3,j(Stage-1)),n(4,j(Stage-1)),n(5,j(Stage-1)),n(1,j(Stage-1)),n(1,j(Stage-1))]
                    deallocate(x,v,n)
                    allocate(x(noa,nSteps)); allocate(v(noa,nSteps)); allocate(n(noa,nSteps))
                    call FourJunction1(x0,v0,n0,x,v,n,j(Stage),win(Stage,1:2),lose(Stage,1))
                    deallocate(x0,v0,n0)               

                else if (JuncCase==2) then

                    Angle(Stage,1:noa)=[Angle(Stage-1,1),Angle(Stage-1,lose(Stage-1,1)),Angle(Stage-1,lose(Stage-1,2)), &
                    Angle(Stage-1,lose(Stage-1,2)+1),Angle(Stage-1,win(Stage-1,1))-60,Angle(Stage-1,win(Stage-1,1))+60]
                    ArmJunc(Stage,1:noa)=[ArmJunc(Stage-1,1),ArmJunc(Stage-1,lose(Stage-1,1)),ArmJunc(Stage-1,lose(Stage-1,2)) &
                    ,ArmJunc(Stage-1,lose(Stage-1,2)+1),Stage,Stage]
                    JP(Stage,:)=JP(ArmJunc(Stage-1,win(Stage-1,1)),:) &
                    +[dist*cosd(Angle(Stage-1,win(Stage-1,1))),dist*sind(Angle(Stage-1,win(Stage-1,1)))] 

                    ! case2: 1 lose1(next to "win") lose2 lose2+1 -> 1 2 3 4; win->new
                    allocate(x0(noa)); allocate(v0(noa)); allocate(n0(noa))
                    x0=[x(1,j(Stage-1)),x(lose(Stage-1,1),j(Stage-1)),x(lose(Stage-1,2),j(Stage-1)), &
                    x(lose(Stage-1,2)+1,j(Stage-1)),eps*10,eps*10]
                    v0=[v(1,j(Stage-1)),v(lose(Stage-1,1),j(Stage-1)),v(lose(Stage-1,2),j(Stage-1)), &
                    v(lose(Stage-1,2)+1,j(Stage-1)),v(win(Stage-1,1),j(Stage-1)),v(win(Stage-1,1),j(Stage-1))]
                    n0=[n(1,j(Stage-1)),n(lose(Stage-1,1),j(Stage-1)),n(lose(Stage-1,2),j(Stage-1)), &
                    n(lose(Stage-1,2)+1,j(Stage-1)),n(win(Stage-1,1),j(Stage-1)),n(win(Stage-1,1),j(Stage-1))]
                    deallocate(x,v,n)
                    allocate(x(noa,nSteps)); allocate(v(noa,nSteps)); allocate(n(noa,nSteps))
                    call FourJunction2(x0,v0,n0,x,v,n,j(Stage),win(Stage,1:3),lose(Stage,1))
                    deallocate(x0,v0,n0)

                end if CaseChoose1

            else if (flag==-1) then
                ! 3-Junction-Result to 2-Junction-Initial
                noa=noa-1
                Angle(Stage,1:noa)=[Angle(Stage-1,win(Stage-1,1)),Angle(Stage-1,win(Stage-1,1)+1), &
                Angle(Stage-1,1),bisector(Angle(Stage-1,lose(Stage-1,1)),Angle(Stage-1,lose(Stage-1,1)+1))]
                ArmJunc(Stage,1:noa)=[ArmJunc(Stage-1,win(Stage-1,1)),ArmJunc(Stage-1,win(Stage-1,1)+1), &
                ArmJunc(Stage-1,1),ArmJunc(Stage-1,1)]

                ! win win+1 1 lose1&lose1+1 -> 1 2 3 4
                allocate(x0(noa)); allocate(v0(noa)); allocate(n0(noa))
                x0=[x(win(Stage-1,1),j(Stage-1)),x(win(Stage-1,1)+1,j(Stage-1)),x(1,j(Stage-1)),dist]
                v0=[v(win(Stage-1,1),j(Stage-1)),v(win(Stage-1,1)+1,j(Stage-1)),v(1,j(Stage-1)), &
                (v(lose(Stage-1,1),j(Stage-1))+v(lose(Stage-1,1)+1,j(Stage-1)))/2]
                n0=[n(win(Stage-1,1),j(Stage-1)),n(win(Stage-1,1)+1,j(Stage-1)),n(1,j(Stage-1)), &
                (n(lose(Stage-1,1),j(Stage-1))+n(lose(Stage-1,1)+1,j(Stage-1)))/2]
                deallocate(x,v,n)
                allocate(x(noa,nSteps)); allocate(v(noa,nSteps)); allocate(n(noa,nSteps))
                call TwoJunction(x0,v0,n0,x,v,n,j(Stage),win(Stage,1),lose(Stage,1:2),flag)
                deallocate(x0,v0,n0)
                
            end if

        else if (noa==6) then

            ! 4-Junction-Result to 3-Junction-Initial
            noa=noa-1

            CaseChoose2: if (JuncCase==1) then

                Angle(Stage,1:noa)=[bisector(Angle(Stage-1,lose(Stage-1,1)),Angle(Stage-1,lose(Stage-1,1)+1)), &
                Angle(Stage-1,win(Stage-1,1)),Angle(Stage-1,win(Stage-1,1)+1),Angle(Stage-1,win(Stage-1,2)), &
                Angle(Stage-1,win(Stage-1,2)+1)]
                ArmJunc(Stage,1:noa)=[ArmJunc(Stage-2,1),ArmJunc(Stage-1,win(Stage-1,1)),ArmJunc(Stage-1,win(Stage-1,1)+1), &
                ArmJunc(Stage-1,win(Stage-1,2)),ArmJunc(Stage-1,win(Stage-1,2)+1)]    

                ! case1: lose&lose+1 win1 win1+1 win2 win2+1 -> 1 2 3 4 5
                allocate(x0(noa)); allocate(v0(noa)); allocate(n0(noa))
                x0=[dist,x(win(Stage-1,1),j(Stage-1)),x(win(Stage-1,1)+1,j(Stage-1)), &
                x(win(Stage-1,2),j(Stage-1)),x(win(Stage-1,2)+1,j(Stage-1))]
                v0=[(v(lose(Stage-1,1),j(Stage-1))+v(lose(Stage-1,1)+1,j(Stage-1)))/2,v(win(Stage-1,1),j(Stage-1)), &
                v(win(Stage-1,1)+1,j(Stage-1)),v(win(Stage-1,2),j(Stage-1)),v(win(Stage-1,2)+1,j(Stage-1))]
                n0=[(n(lose(Stage-1,1),j(Stage-1))+n(lose(Stage-1,1)+1,j(Stage-1)))/2,n(win(Stage-1,1),j(Stage-1)), &
                n(win(Stage-1,1)+1,j(Stage-1)),n(win(Stage-1,2),j(Stage-1)),n(win(Stage-1,2)+1,j(Stage-1))]
                deallocate(x,v,n)
                allocate(x(noa,nSteps)); allocate(v(noa,nSteps)); allocate(n(noa,nSteps))
                call ThreeJunction(x0,v0,n0,x,v,n,j(Stage),win(Stage,1),lose(Stage,1:2),flag,JuncCase)
                deallocate(x0,v0,n0)
                cases(Stage)=JuncCase          

            else if (JuncCase==2) then

                Angle(Stage,1:noa)=[Angle(Stage-1,win(Stage-1,1)),Angle(Stage-1,win(Stage-1,2)),Angle(Stage-1,win(Stage-1,2)+1), &
                Angle(Stage-1,win(Stage-1,3)),bisector(Angle(Stage-1,lose(Stage-1,1)),Angle(Stage-1,lose(Stage-1,1)+1))]
                ArmJunc(Stage,1:noa)=[ArmJunc(Stage-1,win(Stage-1,1)),ArmJunc(Stage-1,win(Stage-1,2)), &
                ArmJunc(Stage-1,win(Stage-1,2)+1),ArmJunc(Stage-1,win(Stage-1,3)),ArmJunc(Stage-1,floor(real(lose(Stage-1,1))/2))]    

                ! case2: win1 win2 win2+1 win3 lose&lose+1 -> 1 2 3 4 5
                allocate(x0(noa)); allocate(v0(noa)); allocate(n0(noa))
                x0=[x(win(Stage-1,1),j(Stage-1)),x(win(Stage-1,2),j(Stage-1)),x(win(Stage-1,2)+1,j(Stage-1)), &
                x(win(Stage-1,3),j(Stage-1)),dist]
                v0=[v(win(Stage-1,1),j(Stage-1)),v(win(Stage-1,2),j(Stage-1)),v(win(Stage-1,2)+1,j(Stage-1)), &
                v(win(Stage-1,3),j(Stage-1)),(v(lose(Stage-1,1),j(Stage-1))+v(lose(Stage-1,1)+1,j(Stage-1)))/2]
                n0=[n(win(Stage-1,1),j(Stage-1)),n(win(Stage-1,2),j(Stage-1)),n(win(Stage-1,2)+1,j(Stage-1)), &
                n(win(Stage-1,3),j(Stage-1)),(n(lose(Stage-1,1),j(Stage-1))+n(lose(Stage-1,1)+1,j(Stage-1)))/2]
                deallocate(x,v,n)
                allocate(x(noa,nSteps)); allocate(v(noa,nSteps)); allocate(n(noa,nSteps))
                call ThreeJunction(x0,v0,n0,x,v,n,j(Stage),win(Stage,1),lose(Stage,1:2),flag,JuncCase)
                deallocate(x0,v0,n0)
                cases(Stage)=JuncCase     

            end if CaseChoose2

        end if

        print *, 'noa = ', noa

        if (noa==6 .and. lose(Stage,1)==0 .and. arrival==0) then
            print *, x(:,j(Stage))
            print *, 'Stage', Stage, 'error: cell spans more than 4 junctions.'
            stop
        end if

        ! save arm lengths of each Stage
        write(fileid, '(i0)') Stage
        filename='x' // trim(adjustl(fileid)) // '.txt'
        open(unit=1, file=filename, status='replace')
        do i = 1, j(Stage)
            write(1,*) x(:,i)
        end do
        close(1)

        ! save actin flows of each Stage
        !filename='v' // trim(adjustl(fileid)) // '.txt'
        !open(unit=10, file=filename, status='replace')
        !do i = 1, j(Stage)
        !    write(10,*) v(:,i)
        !end do
        !close(10)

        
        ! save com coordinates
        do i = 1, j(Stage)
            if (modulo(i+Step,int(CollectInterval/dt))==0) then
                call CalculateCellLength(x(1:noa,i),L)
                allocate(Coord(noa,2))
                call CalculateCoord(x(1:noa,i),Coord)
                call CalculateCOM(x(1:noa,i),Coord,L,JuncCase,com)
                write(9,*) com
                deallocate(Coord)
            end if
        end do

        N_data(Stage)=noa
        Step=Step+j(Stage)

        if (arrival==1) then
            print *, 'Stage', Stage, ': Arrival Time =', Step*1e-5
            exit
        end if

        if (Step>maxStep) then
            print *, 'Step', Step, ' > ', maxStep
            exit
        end if

    end do

    ! save armjunc angle jp
    open(unit=2, file='Armjunc.txt', status='replace')
    open(unit=3, file='Angle.txt', status='replace')
    open(unit=4, file='JP.txt', status='replace')
    open(unit=5, file='j.txt', status='replace')
    open(unit=7, file='N.txt', status='replace')
    open(unit=8, file='JuncCase.txt', status='replace')
    do i = 1, Stage
        write(2,*) Armjunc(i,:)
        write(3,*) Angle(i,:)
        write(4,*) JP(i,:)
        write(5,*) j(i)
        write(7,*) N_data(i)
        write(8,*) cases(i)
    end do
    close(2)
    close(3)
    close(4)
    close(5)
    close(7)
    close(8)
    close(9)

end program MultiJunction
