# Supplementary material for: Modelling chemotaxis of branched cells in complex environments provides insights into immune cell navigation
Source: PLoS Comput Biol. 2026 Feb 3;22(2):e1013934. doi: 10.1371/journal.pcbi.1013934 (PMC12880755; doi:10.1371/journal.pcbi.1013934)
Supplement: S1 Code — (ZIP) [file pcbi.1013934.s014.zip › OneJunc.f90]

module UCSP
    implicit none
    save
    real *8, parameter :: c = 3.85, D = 3.85, delta = 250, k = 0.8, fs = 5, r = 5, kp = 20
    real *8, parameter :: sig_v = 0.1, eps = 1e-7
    real *8, parameter :: bias = 0.001
    real *8, parameter :: dt = 1e-5, T = 100
    integer, parameter :: nSteps = int(T/dt)
    integer, parameter :: rep = 10
end module UCSP

program escape_time
    use UCSP
    implicit none
    character(len=30) :: fileid1, fileid2, filename
    real *8 :: b
    real *8 :: randn
    integer :: nor, i, j
    real *8 :: nfp, lfp
    integer, dimension(:), allocatable :: escape_step, winning_arm
    real *8, dimension(:), allocatable :: denominator
    integer, dimension(:,:), allocatable :: flag
    real *8, dimension(:,:), allocatable :: x0, n0, v0, x1, n1, v1, u, dx_dt, dn_dt, dv_dt

    print *, 'Enter b:'
    read (*,*) b
    print *, 'b =', b

    call init_random_seed()

    allocate(escape_step(rep))
    allocate(winning_arm(rep))
    allocate(denominator(rep))
    allocate(x0(3,rep))
    allocate(n0(3,rep))
    allocate(v0(3,rep))
    allocate(x1(3,rep))
    allocate(n1(3,rep))
    allocate(v1(3,rep))
    allocate(u(3,rep))
    allocate(flag(3,rep))
    allocate(dx_dt(3,rep))
    allocate(dn_dt(3,rep))
    allocate(dv_dt(3,rep))

    escape_step = 0
    winning_arm = 0

    call newtonfzero(b, nfp)
    lfp = ((1+k)*(nfp-1)*r-(b+k)*nfp**2*kp)/k/((nfp-1)*r-nfp**2*kp)

    !$OMP PARALLEL DO
    
    do nor = 1, rep

        ! initial conditions
        x0(1,nor)=lfp
        x0(3,nor)=x0(2,nor)
        v0(1,nor)=1
        v0(2,nor)=b
        v0(3,nor)=v0(2,nor)
        n0(1,nor)=nfp
        n0(2,nor)=0.8
        n0(3,nor)=n0(2,nor)

        do j = 1, nSteps

            u(1:3,nor)=v0(1:3,nor)-(sum(v0(1:3,nor))-v0(1:3,nor))/2
            denominator(nor) = 0
            do i = 1, 3
                denominator(nor) = denominator(nor)+(1-exp(-u(i,nor)*x0(i,nor)/d))/u(i,nor)
            end do
            
            ! calculate the differentials of all the variables at step j
            dx_dt(1:3,nor)=v0(1:3,nor)-k*(sum(x0(1:3,nor))-1)
            do i = 1, 3
                if (dx_dt(i,nor)<=0) then
                    dx_dt(i,nor)=dx_dt(i,nor)/(n0(i,nor)*kp*exp(dx_dt(i,nor)/fs/n0(i,nor)))
                end if
            end do

            dn_dt(1:3,nor)=r*(1-n0(1:3,nor))-n0(1:3,nor)*exp((-(v0(1:3,nor)-k*(sum(x0(1:3,nor))-1)))/(fs*n0(1:3,nor)))
            dv_dt(1:2,nor)=-delta*(v0(1:2,nor)-b/(1+(c/d)*exp(-u(1:2,nor)*x0(1:2,nor)/d)/denominator(nor)))
            dv_dt(3,nor)=-delta*(v0(3,nor)-b*(1+bias)/(1+(c/d)*exp(-u(3,nor)*x0(3,nor)/d)/denominator(nor)))

            ! calculate the value of the variables at the next step
            flag(1:3,nor) = 0
            do i = 1, 3
                x1(i,nor)=x0(i,nor)+dx_dt(i,nor)*dt
                if (x1(i,nor)<eps) then
                    flag(i,nor) = 1
                end if
                n1(i,nor) = n0(i,nor)+dn_dt(i,nor)*dt
                n1(i,nor) = max(eps,n1(i,nor))
                call normal(randn)
                v1(i,nor) = v0(i,nor)+dv_dt(i,nor)*dt+sig_v*randn*sqrt(delta*dt)
            end do

            ! if 2 arms reach zero-length, stop the simulation
            if (sum(flag(1:3,nor))>=2) then
                escape_step(nor)=j
                winning_arm(nor)=maxloc(x1(:,nor),1)
                exit
            else
                do i = 1, 3
                    x1(i,nor)=max(eps,x1(i,nor)) 
                end do
            end if
            
            x0(1:3,nor) = x1(1:3,nor)
            v0(1:3,nor) = v1(1:3,nor)
            n0(1:3,nor) = n1(1:3,nor)

        end do

        if (escape_step(nor)==0) then
            escape_step(nor)=int(T/dt)
            winning_arm(nor)=maxloc(x1(:,nor),1)
        end if

        print *, 'model', nor, ', finished in', escape_step(nor), 'steps'

    end do

    !$OMP END PARALLEL DO

    write(fileid1, '(f10.1)') k
    write(fileid2, '(f10.1)') b

    filename='estime_k' // trim(adjustl(fileid1)) // '_b' // trim(adjustl(fileid2)) // '.txt'
    open(unit=1, file=filename, status='replace')
    do i = 1, rep
        write(1,*) escape_step(i)*dt
    end do
    close(1)

    filename='winarm_k' // trim(adjustl(fileid1)) // '_b' // trim(adjustl(fileid2)) // '.txt'
    open(unit=2, file=filename, status='replace')
    do i = 1, rep
        write(2,*) winning_arm(i)
    end do
    close(2)

    deallocate(escape_step,winning_arm,denominator)
    deallocate(x0,n0,v0,x1,n1,v1,u,flag,dx_dt,dv_dt,dn_dt)

end program escape_time

subroutine normal(randn)
    implicit none 
    real *8 :: u1, u2, randn, pi

    call random_number(u1)
    call random_number(u2)
    pi = 3.141592653589793239
    randn = sqrt(-2*log(u1))*sin(2*pi*u2)

end subroutine

subroutine init_random_seed()
    integer :: i, n, clock
    integer, dimension(:), allocatable :: seed
    call random_seed(size=n)
    allocate(seed(n))
    call system_clock(count=clock)
    seed=clock+37*(/(i-1,i=1,n)/)
    call random_seed(PUT=seed)
    deallocate(seed)
end subroutine

subroutine newtonfzero(b, nfp)
    use UCSP
    implicit none
    real *8, intent(in) :: b
    real *8, intent(out) :: nfp
    real *8 :: e, nold, nnew, fn, dfn
    integer :: i

    e = 1e-5
    nnew = 0.5

    do i = 1, 1000
        nold = nnew

        fn = -(1-nnew)*r+nnew*exp(nnew*(b-1)*kp/fs/((1-nnew)*r+kp*nnew**2))
        dfn = r + exp(nnew*(b-1)*kp/fs/((1-nnew)*r+nnew**2*kp)) - (b-1)*exp(nnew*(b-1)*kp &
        /fs/((1-nnew)*r+nnew**2*kp))*kp*nnew*(kp*nnew**2-r)/fs/(kp*nnew**2+r*(1-nnew))**2

        nnew = nold - fn/dfn

        if(abs(nnew-nold) < e) then
            nfp = nnew
            exit
        end if

    end do

end subroutine
